# Supplementary material for: Description of a Non-Canonical AsPt Blue Species Originating from the Aerobic Oxidation of AP-1 in Aqueous Solution
Source: Int J Mol Sci. 2024 Jul 5;25(13):7408. doi: 10.3390/ijms25137408 (PMC11242394; doi:10.3390/ijms25137408)
Supplement: Supplementary file 1 [file ijms-25-07408-s001.zip]

Archive with 1 entries (1 files):
- ijms-3048273-supplementary.pdf
